# Supplementary material for: Heavy Metal Distribution in Aquatic Products from Eastern Guangdong and Associated Health Risk Assessment
Source: Toxics. 2024 Dec 2;12(12):881. doi: 10.3390/toxics12120881 (PMC11679869; doi:10.3390/toxics12120881)
Supplement: Supplementary file 1 [file toxics-12-00881-s001.zip]

Archive with 1 entries (1 files):
- toxics-3343693-supplementary.pdf
